# Supplementary material for: From Bacterial Extract to Breakthrough Therapy: Pseudomonas fluorescens-Enabled Green Synthesis of pH-Responsive Chitosan–Silver Hybrid Nanoparticles for Next-Generation Pulmonary Drug Delivery Anti-MDR Treatment
Source: Pharmaceutics. 2025 Nov 27;17(12):1527. doi: 10.3390/pharmaceutics17121527 (PMC12736315; doi:10.3390/pharmaceutics17121527)
Supplement: Supplementary file 1 [file pharmaceutics-17-01527-s001.zip]

Archive with 1 entries (1 files):
- pharmaceutics-3933466-supplementary.pdf
